# Supplementary material for: Association between Mediterranean Diet and Fatty Liver in Women with Overweight and Obesity
Source: Nutrients. 2022 Sep 13;14(18):3771. doi: 10.3390/nu14183771 (PMC9501123; doi:10.3390/nu14183771)
Supplement: Supplementary file 1 [file nutrients-14-03771-s001.zip]

Archive with 1 entries (1 files):
- nutrients-1858011-supplementary/TableS1.pdf
